# Supplementary material for: Selective Targeting of Breast Cancer by Tafuramycin A Using SMA-Nanoassemblies
Source: Molecules. 2021 Jun 9;26(12):3532. doi: 10.3390/molecules26123532 (PMC8227162; doi:10.3390/molecules26123532)
Supplement: Supplementary file 1 [file molecules-26-03532-s001.zip]

Archive with 1 entries (1 files):
- molecules-1238409-supplementary-1.pdf
